# Supplementary material for: MTFR2-dependent mitochondrial fission promotes HCC progression
Source: J Transl Med. 2024 Jan 18;22:73. doi: 10.1186/s12967-023-04845-6 (PMC10795309; doi:10.1186/s12967-023-04845-6)
Supplement: Supplementary file 2 — Additional file 2: Table S1. The symbols of mitochondrial dynamical genes. Table S2. The differentially expressed genes in the two clusters (|log2FC| > 1 and false discovery rate (FDR) < 0.001). Table S3. The differentially expressed genes in the two clusters (|log2FC| > 0.7 and false discovery rate (FDR) < 0.001). Table S4. The genes selected from the differentially expressed genes of the two clusters by univariate Cox regression analysis (P < 0.05). Table S5. The 11 topological analysis method results calculated by CytoHubba. [file 12967_2023_4845_MOESM2_ESM.zip]

Archive with 6 entries (5 files):
- Supplementary tables/
- Supplementary tables/Table S1.docx
- Supplementary tables/Table S2.docx
- Supplementary tables/Table S3.docx
- Supplementary tables/Table S4.docx
- Supplementary tables/Table S5.docx
